# Supplementary material for: Automated Road Defect and Anomaly Detection for Traffic Safety: A Systematic Review
Source: Sensors (Basel). 2023 Jun 16;23(12):5656. doi: 10.3390/s23125656 (PMC10305190; doi:10.3390/s23125656)
Supplement: Supplementary file 1 [file sensors-23-05656-s001.zip]

Archive with 1 entries (1 files):
- sensors-2327788-supplementary.pdf
